# Supplementary material for: Lithium-Ion-Sieve Hydrogel Based on Aluminum Doping with High Stretchability, Strong Adsorption Capacity and Low Dissolution Loss
Source: Gels. 2024 Nov 1;10(11):710. doi: 10.3390/gels10110710 (PMC11594163; doi:10.3390/gels10110710)
Supplement: Supplementary file 1 [file gels-10-00710-s001.zip]

Archive with 1 entries (1 files):
- gels-3261499-supplementary.pdf
